# Supplementary material for: A Beacon Transmission Power Control Algorithm Based on Wireless Channel Load Forecasting in VANETs
Source: PLoS One. 2015 Nov 16;10(11):e0142775. doi: 10.1371/journal.pone.0142775 (PMC4646483; doi:10.1371/journal.pone.0142775)
Supplement: S1 Data — . The sheet of floating car contains the traffic survey data collected by floating car, which is employed to verify the effectiveness of KF-BCLF. The sheet of traffic simulation contains the traffic simulation data from Paramics, which is employed to verify the effectiveness of CLF-BTPC. (XLSX) [file pone.0142775.s001.xlsx]

## Sheet: floating car
ID	Cars	Traffic_Density	Velocity
1	14	6	41
2	16	6	55
3	18	7	60
4	20	6	75
5	25	6	80
6	28	9	76
7	32	9	75
8	35	10	75
9	38	11	74
10	41	13	75
11	43	14	71
12	45	15	75
13	50	16	75
14	55	16	72
15	58	18	70
16	62	20	67
17	63	21	67
18	65	22	65
19	67	22	65
20	67	21	65
21	68	23	63
22	72	24	60
23	81	26	57
24	85	27	57
25	89	29	57
26	91	30	55
27	95	30	53
28	95	30	54
29	96	32	51
30	97	31	50
31	97	31	50
32	98	31	47
33	100	33	45
34	120	40	41
35	130	42	40
36	141	48	35
37	147	48	38
38	154	50	30
39	165	57	23
40	180	63	16
41	193	65	15
42	210	72	7
43	230	77	3
44	220	75	8
45	215	73	9
46	210	72	12
47	202	69	20
48	201	67	22
49	200	67	22
50	188	64	25
51	179	60	28
52	166	55	32
53	155	52	33
54	144	50	35
55	139	47	35
56	128	43	41
57	117	40	45
58	109	37	48
59	100	35	51
60	91	31	55
61	85	29	56
62	77	26	60
63	70	25	60
64	61	21	68
65	58	20	70
66	52	19	72
67	50	17	73
68	45	15	75
69	41	11	75
70	35	12	75
71	30	8	80
72	25	7	82
73	16	6	80
74	17	6	80
75	19	7	82
76	21	7	81
77	24	9	79
78	25	8	75
79	26	8	75
80	30	10	75
81	29	8	80
82	30	10	75
83	32	11	79
84	35	12	80
85	33	11	82
86	35	11	81
87	38	13	85
88	41	15	82
89	47	18	75
90	51	17	75
91	53	17	72
92	55	18	72
93	60	21	70
94	65	21	68
95	71	24	66
96	75	24	65
97	80	25	65
98	88	28	62
99	90	28	61
100	95	29	58
101	100	31	50
102	105	35	46
103	110	36	55
104	115	38	50
105	121	40	46
106	125	41	45
107	130	42	42
108	136	45	40
109	140	45	37
110	145	48	37
111	136	45	41
112	128	41	40
113	110	37	50
114	91	30	55
115	80	27	60
116	72	24	60
117	70	23	65
118	65	22	72
119	59	20	70
120	54	18	75
121	51	18	72
122	49	16	75
123	45	15	75
124	40	11	80
125	36	9	81
126	31	9	83
127	28	10	85
128	30	12	82
129	31	10	80
130	31	10	80
131	32	11	76
132	34	11	75
133	35	11	75
134	43	15	70
135	51	19	67
136	60	20	67
137	67	22	67
138	75	27	65
139	88	27	65
140	91	28	65
141	92	30	62
142	92	30	61
143	93	29	60
144	97	29	60
145	100	30	58
146	103	32	56
147	110	35	55
148	116	37	50
149	120	38	45
150	123	39	43
151	125	40	42
152	130	41	40
153	140	46	35
154	147	47	37
155	150	49	35
156	153	49	30
157	154	50	32
158	154	50	33
159	155	51	30
160	158	52	29
161	164	54	25
162	170	57	25
163	173	56	24
164	175	56	25
165	177	58	23
166	180	60	20
167	183	61	20
168	185	61	20
169	190	63	19
170	192	64	17
171	195	66	13
172	200	67	13
173	195	65	14
174	190	65	16
175	187	62	20
176	183	62	20
177	180	59	23
178	170	57	24
179	163	54	27
180	161	52	29
181	151	51	29
182	147	50	28
183	145	49	33
184	138	46	35
185	135	45	33
186	130	45	30
187	110	37	45
188	90	29	50
189	72	24	55
190	60	21	58
191	51	18	60
192	41	14	65
193	45	15	63
194	48	16	61
195	50	16	62
196	50	16	62
197	52	17	60
198	54	17	60
199	55	18	61
200	55	18	62
201	50	16	62
202	54	19	61
203	63	22	60
204	72	24	61
205	81	27	60
206	90	29	57
207	100	32	56
208	110	35	51
209	116	37	45
210	121	40	40
211	126	42	40
212	134	44	37
213	140	45	37
214	148	49	31
215	154	51	30
216	160	53	28
217	165	55	27
218	170	55	25
219	182	60	16
220	191	62	12
221	200	67	11
222	208	70	9
223	195	65	13
224	180	61	16
225	160	54	22
226	150	48	30
227	144	47	31
228	130	43	35
229	120	40	37
230	107	35	44
231	98	33	44
232	88	30	51
233	80	26	55
234	74	24	55
235	65	22	57
236	57	18	62
237	49	16	65
238	40	12	65
239	31	10	68
240	35	12	67
241	39	13	65
242	43	14	63
243	47	14	62
244	50	17	60
245	55	19	62
246	60	20	61
247	65	24	61
248	70	25	59
249	81	27	58
250	85	28	58
251	100	33	55
252	111	35	51
253	120	40	45
254	135	41	45
255	137	47	42
256	140	48	42
257	144	48	41
258	147	49	38
259	141	48	38
260	135	47	37
261	130	46	37
262	121	40	40
263	110	36	36
264	91	31	40
265	85	28	50
266	81	29	51
267	75	27	52
268	50	16	65
269	65	21	55
270	80	28	50
271	61	22	52
272	53	17	60
273	45	13	65
274	33	11	70
275	28	10	74
276	31	12	70
277	40	18	61
278	44	21	55
279	49	24	50
280	53	26	44
281	57	28	44
282	62	31	38
283	77	33	35
284	93	47	33
285	108	51	31
286	118	60	20
287	129	64	17
288	140	69	15
289	116	59	18
290	109	54	18
291	101	50	20
292	94	46	23
293	88	43	24
294	80	38	29
295	74	35	31
296	70	31	33
297	88	41	36
298	97	38	40
299	75	35	42
300	78	40	40

## Sheet: traffic simulation
ID	position	Average_Cars	Average_Traffic_Density	Average_Velocity	Average_Traffic_Flow
1	0.1	24	8	97.9	800
2	0.2	31	9	92.5	803
3	0.3	34	11	88.5	805
4	0.4	38	11	85.3	809
5	0.5	40	12	83.6	811
6	0.6	41	12	83.1	814
7	0.7	56	13	80.7	820
8	0.8	63	14	74.8	825
9	0.9	64	14	72.6	830
10	1	67	15	75.3	904
11	1.1	72	16	72.7	980
12	1.2	75	16	75.8	1047
13	1.3	81	17	77.4	1123
14	1.4	90	18	74.4	1200
15	1.5	98	19	76.6	1275
16	1.6	101	20	73.2	1351
17	1.7	107	21	71.9	1428
18	1.8	115	23	68.5	1506
19	1.9	120	24	65.8	1575
20	2	129	26	64.9	1655
21	2.1	134	27	64.2	1730
22	2.2	140	28	64.1	1802
23	2.3	148	30	62.9	1876
24	2.4	157	31	62.3	1946
25	2.5	165	33	61.2	2017
26	2.6	170	34	61.5	2091
27	2.7	172	34	63.9	2173
28	2.8	175	33	68.1	2250
29	2.9	196	37	62.5	2312
30	3	197	32	71.1	2353
31	3.1	191	31	74.6	2313
32	3.2	186	31	73.1	2269
33	3.3	178	29	76.6	2229
34	3.4	161	27	81.1	2191
35	3.5	153	28	76.5	2143
36	3.6	148	27	77.7	2098
37	3.7	137	25	80.4	2057
38	3.8	133	33	71.1	2010
39	3.9	128	25	78.6	1965
40	4	125	25	76.8	1921
41	4.1	121	24	78.1	1876
42	4.2	118	21	85.5	1832
43	4.3	117	21	84.6	1791
44	4.4	110	20	87.1	1740
45	4.5	109	19	87.6	1688
46	4.6	108	18	91	1638
47	4.7	105	17	92.1	1588
48	4.8	98	16	96.5	1542
49	4.9	97	16	94.2	1502
50	5	95	17	87	1479
51	5.1	99	18	83.2	1525
52	5.2	105	19	82.6	1569
53	5.3	107	19	85	1616
54	5.4	112	20	84.1	1666
55	5.5	115	21	81.6	1717
56	5.6	118	24	74.3	1761
57	5.7	125	25	72.5	1812
58	5.8	128	25	72.6	1858
59	5.9	131	26	72.5	1898
60	6	136	27	71.6	1944
61	6.1	138	27	74.4	1991
62	6.2	144	29	70.7	2037
63	6.3	147	26	77.9	2081
64	6.4	148	27	79.1	2129
65	6.5	151	27	79	2167
66	6.6	158	28	79.5	2208
67	6.7	162	29	76.4	2257
68	6.8	165	30	76.1	2307
69	6.9	167	33	72.1	2359
70	7	172	34	69.7	2400
71	7.1	175	35	69.6	2438
72	7.2	179	35	69.8	2479
73	7.3	183	36	68.9	2522
74	7.4	186	37	69.8	2570
75	7.5	191	38	68.5	2619
76	7.6	193	47	55.2	2660
77	7.7	199	43	62.5	2707
78	7.8	201	44	64.4	2750
79	7.9	202	45	62.3	2797
80	8	208	46	61.5	2843
81	8.1	212	47	61	2875
82	8.2	216	49	59.7	2926
83	8.3	220	50	58.7	2967
84	8.4	225	51	57.9	3006
85	8.5	229	46	66.5	3061
86	8.6	234	53	59.4	3119
87	8.7	237	54	59.1	3179
88	8.8	241	56	57.2	3211
89	8.9	244	49	66	3260
90	9	247	49	67.2	3323
91	9.1	251	50	67	3362
92	9.2	253	54	63.2	3402
93	9.3	255	55	63.4	3437
94	9.4	262	56	62.4	3478
95	9.5	270	61	58.4	3523
96	9.6	273	64	56.1	3565
97	9.7	277	65	56.3	3608
98	9.8	283	66	55.2	3652
99	9.9	291	65	57.6	3687
100	10	293	58	55.4	3726
101	10.1	295	59	61.6	3758
102	10.2	315	63	60.5	3794
103	10.3	323	64	58.5	3825
104	10.4	330	66	57.4	3858
105	10.5	339	67	55.5	3899
106	10.6	347	68	53.1	3942
107	10.7	355	70	52.3	3982
108	10.8	362	71	50.2	4017
109	10.9	366	73	48.6	4056
110	11	360	77	45.5	4100
111	11.1	352	80	41.1	4051
112	11.2	343	82	40.6	4003
113	11.3	331	84	38.5	3959
114	11.4	325	82	41.3	3916
115	11.5	317	79	46.9	3865
116	11.6	308	77	48.5	3813
117	11.7	291	73	51.5	3763
118	11.8	285	71	52.2	3710
119	11.9	277	69	53	3659
120	12	261	60	61.2	3608
121	12.1	257	59	60.3	3560
122	12.2	253	62	57.7	3516
123	12.3	249	60	56.8	3470
124	12.4	245	58	57.9	3421
125	12.5	243	57	59.3	3371
126	12.6	242	55	60.4	3320
127	12.7	241	53	62.2	3275
128	12.8	237	52	62.4	3231
129	12.9	233	51	62.8	3188
130	13	227	50	62.9	3147
131	13.1	225	50	63.2	3098
132	13.2	220	48	64.1	3048
133	13.3	217	46	65.2	2999
134	13.4	215	45	65.5	2947
135	13.5	211	45	65.3	2897
136	13.6	208	43	66.1	2844
137	13.7	200	41	67.8	2788
138	13.8	191	38	70.2	2741
139	13.9	184	37	72.6	2688
140	14	179	36	73.2	2636
141	14.1	173	35	73.9	2586
142	14.2	170	34	74.6	2537
143	14.3	165	33	75.1	2485
144	14.4	160	32	76	2432
145	14.5	158	32	74.5	2384
146	14.6	155	31	75.2	2335
147	14.7	150	30	76	2280
148	14.8	148	30	75	2219
149	14.9	145	29	75.2	2161
150	15	141	28	75.3	2103
151	15.1	143	28	75.5	2114
152	15.2	144	28	75.9	2126
153	15.3	147	27	78.1	2136
154	15.4	150	29	74.5	2149
155	15.5	151	29	74.6	2161
156	15.6	152	30	72.5	2174
157	15.7	154	30	72.3	2184
158	15.8	156	31	72	2196
159	15.9	158	31	71.2	2207
160	16	159	32	71.1	2220
161	16.1	161	32	70.8	2231
162	16.2	163	32	70.2	2242
163	16.3	168	33	68.5	2253
164	16.4	172	34	67.2	2265
165	16.5	175	34	66.3	2275
166	16.6	179	35	65.1	2286
167	16.7	181	35	64.5	2291
168	16.8	183	36	64.1	2300
169	16.9	185	36	64.6	2343
170	17	188	37	63.7	2387
171	17.1	189	38	63.9	2431
172	17.2	190	38	62.4	2471
173	17.3	193	40	62	2510
174	17.4	194	41	61.1	2551
175	17.5	199	42	60.5	2591
176	17.6	200	44	59.8	2631
177	17.7	204	45	58.3	2672
178	17.8	208	47	55.3	2717
179	17.9	211	48	54.8	2771
180	18	212	48	54.5	2813
